# Supplementary material for: Dietary Inorganic Nitrate Accelerates Cardiac Parasympathetic Recovery After Exercise in Older Women with Hypertension: A Secondary Analysis of a Randomised Crossover Study
Source: Metabolites. 2025 Dec 10;15(12):789. doi: 10.3390/metabo15120789 (PMC12734956; doi:10.3390/metabo15120789)
Supplement: Supplementary file 1 [file metabolites-15-00789-s001.zip]

Archive with 1 entries (1 files):
- metabolites-4008106-supplementary.pdf
